# Supplementary material for: Central Melanocortins Regulate the Motivation for Sucrose Reward
Source: PLoS One. 2015 Mar 26;10(3):e0121768. doi: 10.1371/journal.pone.0121768 (PMC4374756; doi:10.1371/journal.pone.0121768)
Supplement: S1 Dataset — (XLSX) [file pone.0121768.s001.xlsx]

## Sheet: 3.1
				Central effects of α-MSH and AGRP on the motivation for sucrose
			a-MSH
			ALP	0	0.66 nmol	1.2 nmol		Rewards	0	0.66 nmol	1.2 nmol		ILP	0	0.66 nmol	1.2 nmol
			1	276	203	103		1	12	10	8		1	0	2	1
			2	62	15	51		2	6	3	6		2	0	2	2
			3	368	213	161		3	13	11	10		3	2	15	16
			4	361	309.5	228		4	13	12	11		4	16	10	9
			5	445	788.5	330		5	14	16	12		5	9	19	9
			6	693	448	354		6	15	14	13		6	4	10	8
			7	272	309	126		7	12	12	9		7	5	11	7
			Average	353.857	326.571	193.286		Average	12.1429	11.1429	9.85714		Average	5.14286	9.85714	7.42857
			SEM	72.6241	91.8031	43.5593		SEM	1.1004	1.54963	0.911006		SEM	2.16497	2.36471	1.88802
			AGRP
			ALP	0	0.66	1		Rewards	0	0.66	1		ILP	0	0.66	1
			1	337	232	871		1	12	11	16		1	2	1	7
			2	804	567	1293		2	16	15	18		2	3.5	0	11
			3	404.5	604	528		3	13	15	14		3	11	19	69
			4	446	1500	1934		4	14	19	20		4	3	50	91
			5	445	563	1358		5	14	15	18		5	4	5	14
			6	121	422	569		6	9	13	15		6	0	1	3
			7	604	1379	1709.5		7	15	19	19		7	11	14	34.5
			Average	451.643	752.429	1180.36			13.2857	15.2857	17.1429		Average	4.92857	12.8571	32.7857
			SEM	80.4947	184.118	206.285			0.865043	1.10657	0.8289		SEM	1.64182	6.7733	12.9862

## Sheet: 3.2
				Central effects of MCs on free-feeding of sucrose
			a-MSH						AGRP
			ALP	0	0.66 nmol	1.2 nmol			ALP	0	0.66 nmol	1.2 nmol
			1	57.8	40	33.3			1	128.9	73.3	73
			2	88.9	106.7	82.2			2	62.2	56	60
			3	102.2	62.2	66.7			3	80	111	60
			4	66.7	37.8	64.4			4	66.7	84.4	62
			5	108.9	93.3	120			5	84.4	49	66.7
			6	86.7	75.6	55.6			6	57.8	77.8	91.1
			7	108.9	57.8	77.8			7	88.9	200	228.9
			8	166.5	126	112.5			8	102.2	100	131.1
			9	144	198	211.5			9	108.9	162.2	157.8
			10	166.5	211.5	54			10	166.5	184.5	157.5
			11	121.5	139.5	103.5			11	144	198	184.5
			12	112.5	162	81			12	166.5	243	229.5
			13	103.5	103.5	76.5			13	121.5	117	139.5
									14	112.5	139.5	121.5
			Average	110.354	108.762	87.6154			15	103.5	148.5	112.5
			SEM	9.25795	15.7086	12.3107		a
									Average	106.3	139.608	134.046
									SEM	8.92225	15.6745	15.9088

## Sheet: 3.3
				Interaction between dopamine and MC systems in the motivation for sucrose
				ALP	S/S	S/A	F/A	F/S		Rewards	S/S	S/A	F/A	F/S			IP	ICV
				1	917	4569	716	1353		1	17	24	16	18		S/S	Saline	Saline
				2	211	559	304	210		2	11	14	12	11		S/A	Saline	AGRP
				3	240	1644	392	272		3	11	19	13	12		F/A	Flupentixol	AGRP
				4	280	1087	211	446		4	12	17	11	14		F/S	Flupentixol	Saline
				5	120	272	160	121		5	9	12	10	9
				6	213	555	272	349		6	11	14	12	13
				7	708	918	560	519		7	16	17	14	14
				8	186	519	320	231		8	10	14	12	11
				9	429	475	993	362		9	13	14	17	13
				10	1036	1985	1794	1145		10	17	20	20	18
				11	449	536	351	709		11	14	14	13	16
				12	206	341	379	235		12	10	12	13	11
				Average	416.25	1121.67	537.667	496		Average	80	66.3636	71.2727	71.2727
				SEM	88.7303	348.573	132.606	111.958		SEM	6.85079	9.4404	9.14065	9.14065

## Sheet: 3.4
				Expression of MC4 receptors but not MC3 receptors in the NAc
				Pictures in the manuscript

## Sheet: 3.5
				The role of the NAc-shell in MC-dependent motivation for sucrose
				AGRP				AGRP				AGRP					a-MSH				AGRP				AGRP
				ALP	0	0.1nmol		Rewards	0	0.1nmol		ILP	0	0.1nmol			ALP	0	0.2nmol		Rewards	0	0.2nmol		ILP	0	0.2nmol
				1	260	185		1	11	10		1	10	7			1	516	318		1	14	12		1	99	18
				2	222	154		2	11	9		2	15	1			2	157	75		2	9	7		2	2	12
				3	292	154		3	12	9		3	10	1			3	386	97		3	13	8		3	61	14
				4	150	170		4	9	10		4	6	7			4	256	131		4	11	9		4	9	7
				5	252	157		5	11	9		5	4	2			5	157	204		5	9	10		5	1	11
				6	155	119		6	9	8		6	5	6			6	274	212		6	12	11		6	20	6
				7	303	157		7	12	9		7	9	17			7	465	112		7	14	8		7	3	6
				8	278	142		8	12	9		8	5	3
																	Average	315.857	164.143		Average	11.7143	9.28571		Average	27.8571	10.5714
				Average	239	154.75		Average	10.875	9.125		Average	8	5.5			SEM	54.1222	32.3017		SEM	0.808122	0.680136		SEM	14.2969	1.71627
				SEM	20.8318	6.8132		SEM	0.440677	0.226582		SEM	1.30931	1.87083
				FF	Saline	AGRP	a-MSH
				1	90	108	142
				2	78	96	98
				3	86	60	76
				4	72	128	94
				5	76	58	50
				6	66	42	72
				7	94	68	72
				8	82	32	34
				9	130	70	34
				10	30	22	62
				11	76	46	50
				Average	80	66.3636	71.2727
				SEM	7.15542	9.86018	9.5471
